# Supplementary material for: Targeting LIPA with ERX-41 Induces ER Stress and Inhibits Tumor Progression in Inflammatory Breast Cancer
Source: Biomolecules. 2026 Mar 23;16(3):481. doi: 10.3390/biom16030481 (PMC13023744; doi:10.3390/biom16030481)
Supplement: Supplementary file 1 [file biomolecules-16-00481-s001.zip]

Archive with 1 entries (1 files):
- biomolecules-4154050-supplementary.pdf
